# Supplementary material for: Comprehensive Characterization of Integrin Subunit Genes in Human Cancers
Source: Front Oncol. 2021 Jun 16;11:704067. doi: 10.3389/fonc.2021.704067 (PMC8242346; doi:10.3389/fonc.2021.704067)
Supplement: Supplementary file 2 [file Table_1.xlsx]

## Sheet: Table.S1
Table S1: List of TCGA cancer types.
Project (Abbreviations)	Cancer Type	Primary Site	Available Cases per Data Category Used in Study
			RNA-Seq		Somatic Mutation	Copy Number Variation	OS
			Tumor	Normal
BLCA	Bladder Urothelial Carcinoma	Bladder	408	19	412	404	406
BRCA	Breast Invasive Carcinoma	Breast	1091	113	986	1073	1076
CESC	Cervical Squamous Cell Carcinoma and Endocervical Adenocarcinoma	Cervix	304	3	289	292	291
CHOL	Cholangiocarcinoma	Bile Duct	36	9	51	36	36
CRC	Colorectal Cancer	Colorectal	625	51	536	612	597
ESCA	Esophageal Carcinoma	Esophagus	161	11	184	160	161
GBM	Glioblastoma Multiforme	Brain	154	5	393	148	153
HNSC	Head and Neck Squamous Cell Carcinoma	Head and Neck	502	44	508	494	499
KICH	Kidney Chromophobe	Kidney	65	24	66	65	54
KIRC	Kidney Renal Clear Cell Carcinoma	Kidney	531	72	336	522	528
KIRP	Kidney Renal Papillary Cell Carcinoma	Kidney	288	32	281	286	285
LIHC	Hepatocellular Carcinoma	Liver	373	50	364	364	365
LUAD	Lung Adenocarcinoma	Lung	513	59	567	510	500
LUSC	Lung Squamous Cell Carcinoma	Lung	501	49	492	498	494
PAAD	Pancreatic Adenocarcinoma	Pancreas	177	4	181	176	176
PCPG	Pheochromocytoma and Paraganglioma	Adrenal Gland	178	3	180	161	178
PRAD	Prostate Adenocarcinoma	Prostate	495	52	495	489	495
STAD	Stomach Adenocarcinoma	Stomach	375	32	437	374	353
THCA	Thyroid Carcinoma	Thyroid	502	58	493	494	501
UCEC	Uterine Corpus Endometrial Carcinoma	Uterus	543	35	530	353	541

## Sheet: Table.S2
Table S2: List of GEO datasets.
Accession	Title	Cancer Type	Available Cases per Data Category Used in Study			PMID of Citation(s)
			Expression		OS
			Tumor	Normal
GSE66229	Molecular analysis of gastric cancer identifies discrete subtypes associated with distinct clinical characteristics and survival outcomes: the ACRG (Asian Cancer Research Group) study	Stomach Adenocarcinoma	300	100	\	29725014
GSE13911	Expression data from primary gastric tumors (MSI and MSS) and adjacent normal samples	Stomach Adenocarcinoma	38	31	\	19081245
GSE26899	Characterization of gene expression profiles of gastric cancer in the Korea University cohort	Stomach Adenocarcinoma	96	12	\	29725014
GSE26942	Gene expression data of human hepatocellular carcinoma (HCC)	Stomach Adenocarcinoma	202	\	202	29725014
